# Supplementary material for: Reusable, Stable, Efficient and Multifunctional Superhydrophobic and Oleophilic Polyurethane Sponge for Oil–Water Separation Prepared Using Discarded Composite Insulator
Source: Materials (Basel). 2023 Sep 21;16(18):6320. doi: 10.3390/ma16186320 (PMC10532702; doi:10.3390/ma16186320)
Supplement: Supplementary file 1 [file materials-16-06320-s001.zip]

Archive with 4 entries (4 files):
- movie S1.mp4
- movie S2.mp4
- movie S3.mp4
- movie S4.mp4
